# Supplementary material for: Single-Step Extrusion Printing of Microgrooved Annulus Fibrosus Scaffolds via Patterned Nozzles
Source: J Funct Biomater. 2026 Mar 11;17(3):140. doi: 10.3390/jfb17030140 (PMC13027382; doi:10.3390/jfb17030140)
Supplement: Supplementary file 1 [file jfb-17-00140-s001.zip]

Archive with 1 entries (1 files):
- jfb-4089889-supplementary.pdf
